# Supplementary material for: Specificity Protein 1-Mediated Promotion of CXCL12 Advances Endothelial Cell Metabolism and Proliferation in Pulmonary Hypertension
Source: Antioxidants (Basel). 2022 Dec 29;12(1):71. doi: 10.3390/antiox12010071 (PMC9854820; doi:10.3390/antiox12010071)
Supplement: Supplementary file 1 [file antioxidants-12-00071-s001.zip]

Archive with 1 entries (1 files):
- antioxidants-2056390-supplementary.pdf
